# Supplementary material for: Steganography in color images with random order of pixel selection and encrypted text message embedding
Source: PeerJ Comput Sci. 2021 Jan 28;7:e380. doi: 10.7717/peerj-cs.380 (PMC7924441; doi:10.7717/peerj-cs.380)
Supplement: Supplemental Information 4 — The C++ code contains the Pseudorandom generator initial values and a function for extracting bits, the encryption and decryption code and bits embedding code. [file peerj-cs-07-380-s004.txt]

//Pseudorandom generator code

const double pi = 3.14159265359;

//Duffing map vars
double	d_a = 2.75,
d_b = 0.2,
d_x = -0.63825,
d_y = 0.37713,
newdx, newdy;

//circle map
const double omega = 0.7128281828459045,
k = 0.5;
double e = k / (2 * pi);

double q1,
q1prev = -0.329054;

unsigned shift_prg()
{
	unsigned res;
	int temp1, temp2, temp3, temp4;
	newdx = d_y;
	newdy = -d_b * d_x + d_a * d_y - d_y * d_y*d_y;

	temp1 = abs((int)(newdx * 1000000000)) % 2;
	temp2 = abs((int)(newdy * 1000000000)) % 2;

	d_x = newdx;
	d_y = newdy;

	q1 = fmod((q1prev + omega - e * sin(2 * pi*q1prev)), 1);

	temp3 = ((int)(q1 * 1000000000)) % 2;

	q1prev = q1;

	temp4 = temp1 ^ temp2;
	res = temp4 ^ temp3;

	return res;
}

//------------------------------------------------------------
//Text encryption and bit tranformation
ifstream fin;
fin.open(textfile, ios::in | ios::binary);
string text((istreambuf_iterator<char>(fin)), istreambuf_iterator<char>());

for (unsigned x = 0; x < text.size(); x++)
	text[x] ^= get_8_bits_prg();

//insert end simbol
text += "*";
text += "#";

//convert text to bits
for (unsigned t = 0; t < text.size(); t++)
{
	letter = (text.c_str()[t]);
	//fout1 << endl << "letter : " << text.c_str()[t] << " - "; 
	for (size_t b1 = 0; b1 < letter.size(); b1++)
	{
		//fout1 << letter.test(b1);
		bits.push((int)letter.test(b1));
	}
}

//------------------------------------------------------------
//Text decryption and remove control symbols
for (unsigned x = 0; x < endtext.size(); x++)
		endtext[x] ^= get_8_bits_prg();

endtext.erase(endtext.end() - 1);

//------------------------------------------------------------
//LSB Text embedding in color image
while (!endtext)
{
	do {
		image_x = get_24_bits_prg() % width;
		image_y = get_24_bits_prg() % height;
	} while (free_pixel[image_x][image_y]);

	//fout1 << endl << "image_x = " << image_x << endl;
	//fout1 << "image_y = " << image_y << endl;

	free_pixel[image_x][image_y] = true;

	// get pixel from original image 
	BMP_GetPixelRGB(bmp1, image_x, image_y, &r, &g, &b);


	ch = bits.front();

	if (((int)r % 2) != ch)
		r ^= (1 << 0);
	bits.pop();

	if (!bits.empty())
	{
		ch = bits.front();

		if (((int)g % 2) != ch)
			g ^= (1 << 0);

		bits.pop();
	}
	else endtext = true;

	if (!bits.empty())
	{
		ch = bits.front();

		if (((int)b % 2) != ch)
			b ^= (1 << 0);

		bits.pop();
	}
	else endtext = true;

	if (bits.empty()) endtext = true;
		 
	BMP_SetPixelRGB(bmp2, image_x, image_y, r, g, b);

}

BMP_WriteFile(bmp2, file2.c_str());
BMP_Free(bmp1);
BMP_Free(bmp2);

//--------------------------------------------------------
//Text extraction from color image
while (!endSimbolFound)
{
	do {
		image_x = get_24_bits_prg() % width;
		image_y = get_24_bits_prg() % height;
	} while (free_pixel[image_x][image_y]);

	free_pixel[image_x][image_y] = true;

	BMP_GetPixelRGB(bmp1, image_x, image_y, &r, &g, &b);

	collor = r;

	ebit = collor.test(0) ? true : false;
	letter.set(7 - cnt, ebit);
	cnt++;

	if (!(cnt % 8)) {
		tempch = char(binary_to_dec(letter.to_string()));				
		if (tempch == '#' && lastchar == '*')
			endSimbolFound = true;
		else endtext += tempch;
		lastchar = tempch;
		cnt = 0;
	}

	if (!endSimbolFound)
	{
		collor = g;
		ebit = collor.test(0) ? true : false;
		
		letter.set(7 - cnt, ebit);
		cnt++;

		if (!(cnt % 8)) {
			tempch = char(binary_to_dec(letter.to_string()));
			if (tempch == '#' && lastchar == '*')
				endSimbolFound = true;
			else endtext += tempch;
			lastchar = tempch;
			cnt = 0;
		}
	}


	if (!endSimbolFound)
	{
		collor = b;
		ebit = collor.test(0) ? true : false;
		//letter <<= 1;
		letter.set(7 - cnt, ebit);
		cnt++;

		if (!(cnt % 8)) {
			tempch = char(binary_to_dec(letter.to_string()));
			if (tempch == '#' && lastchar == '*')
				endSimbolFound = true;
			else endtext += tempch;
			lastchar = tempch;
			cnt = 0;
		}
	}


} // while (!endSimbolFound)
